# Supplementary material for: Circulation of Extended-Spectrum Beta-Lactamase-Producing Escherichia coli of Pandemic Sequence Types 131, 648, and 410 Among Hospitalized Patients, Caregivers, and the Community in Rwanda
Source: Front Microbiol. 2021 May 14;12:662575. doi: 10.3389/fmicb.2021.662575 (PMC8160302; doi:10.3389/fmicb.2021.662575)
Supplement: Supplementary file 2 [file Table_1.XLSX]

## Sheet: Supplementary Table 1
Supplementary Table 1: Overview of strains investigated in this study. ST: Sequence type; NA: not applicable.
Strain	Species	ST	Phylogroup	Isolation source	Study ID	Sample accession	Raw read accession	Project accession	Study (DOI)
PBIO241	Escherichia coli	405	D	Patient discharge	159	ERS6235080	ERR5696686	PRJEB42795	This study
PBIO242	Escherichia coli	354	F	Caregiver admission	159	ERS6235081	ERR5696687	PRJEB42795	This study
PBIO243	Escherichia coli	405	D	Caregiver discharge	146	ERS6235082	ERR5696688	PRJEB42795	This study
PBIO245	Escherichia coli	354	F	Caregiver admission	150	ERS6235083	ERR5696689	PRJEB42795	This study
PBIO246	Escherichia coli	354	F	Caregiver discharge	150	ERS6235084	ERR5696690	PRJEB42795	This study
PBIO247	Escherichia coli	167	A	Patient discharge	158	ERS6235085	ERR5696691	PRJEB42795	This study
PBIO248	Escherichia coli	617	A	Patient admission	158	ERS6235086	ERR5696692	PRJEB42795	This study
PBIO251	Escherichia coli	155	B1	Patient admission	153	ERS6235087	ERR5696693	PRJEB42795	This study
PBIO252	Escherichia coli	354	F	Caregiver discharge	153	ERS6235088	ERR5696694	PRJEB42795	This study
PBIO253	Escherichia coli	354	F	Patient discharge	150	ERS6235089	ERR5696695	PRJEB42795	This study
PBIO255	Escherichia coli	1421	A	Patient discharge	40	ERS6235090	ERR5696696	PRJEB42795	This study
PBIO256	Escherichia coli	12	B2	Patient admission	40	ERS6235091	ERR5696697	PRJEB42795	This study
PBIO257	Escherichia coli	12	B2	Patient discharge	40	ERS6235092	ERR5696698	PRJEB42795	This study
PBIO258	Escherichia coli	1421	A	Patient admission	40	ERS6235093	ERR5696699	PRJEB42795	This study
PBIO260	Escherichia coli	405	D	Patient discharge	42	ERS6235094	ERR5696700	PRJEB42795	This study
PBIO261	Escherichia coli	405	D	Caregiver discharge	42	ERS6235095	ERR5696701	PRJEB42795	This study
PBIO269	Escherichia coli	617	A	Patient admission	38	ERS6235096	ERR5696702	PRJEB42795	This study
PBIO270	Escherichia coli	540	A	Patient discharge	38	ERS6235097	ERR5696703	PRJEB42795	This study
PBIO272	Escherichia coli	38	D	Patient admission	60	ERS6235098	ERR5696704	PRJEB42795	This study
PBIO273	Escherichia coli	88	C	Patient discharge	60	ERS6235099	ERR5696705	PRJEB42795	This study
PBIO274	Escherichia coli	617	A	Caregiver admission	60	ERS6235100	ERR5696706	PRJEB42795	This study
PBIO275	Escherichia coli	540	A	Caregiver admission	78	ERS6235101	ERR5696707	PRJEB42795	This study
PBIO276	Escherichia coli	167	A	Patient discharge	78	ERS6235102	ERR5696708	PRJEB42795	This study
PBIO277	Escherichia coli	167	A	Patient admission	78	ERS6235103	ERR5696709	PRJEB42795	This study
PBIO283	Escherichia coli	131	B2	Caregiver admission	92	ERS6235104	ERR5696710	PRJEB42795	This study
PBIO285	Escherichia coli	131	B2	Patient discharge	92	ERS6235105	ERR5696711	PRJEB42795	This study
PBIO286	Escherichia coli	131	B2	Patient admission	92	ERS6235106	ERR5696712	PRJEB42795	This study
PBIO287	Escherichia coli	405	D	Patient discharge	92	ERS6235107	ERR5696713	PRJEB42795	This study
PBIO288	Escherichia coli	410	C	Patient discharge	101	ERS6235108	ERR5696714	PRJEB42795	This study
PBIO289	Escherichia coli	410	C	Patient admission	101	ERS6235109	ERR5696715	PRJEB42795	This study
PBIO290	Escherichia coli	410	C	Caregiver admission	101	ERS6235110	ERR5696716	PRJEB42795	This study
PBIO293	Escherichia coli	131	B2	Patient discharge	114	ERS6235111	ERR5696717	PRJEB42795	This study
PBIO294	Escherichia coli	405	D	Patient admission	114	ERS6235112	ERR5696718	PRJEB42795	This study
PBIO295	Escherichia coli	405	D	Patient discharge	114	ERS6235113	ERR5696719	PRJEB42795	This study
PBIO296	Escherichia coli	131	B2	Patient discharge	117	ERS6235114	ERR5696720	PRJEB42795	This study
PBIO297	Escherichia coli	410	C	Caregiver discharge	117	ERS6235115	ERR5696721	PRJEB42795	This study
PBIO298	Escherichia coli	382	A	Caregiver admission	117	ERS6235116	ERR5696722	PRJEB42795	This study
PBIO299	Escherichia coli	131	B2	Patient admission	121	ERS6235117	ERR5696723	PRJEB42795	This study
PBIO301	Escherichia coli	167	A	Caregiver discharge	131	ERS6235118	ERR5696724	PRJEB42795	This study
PBIO302	Escherichia coli	38	D	Caregiver admission	131	ERS6235119	ERR5696725	PRJEB42795	This study
PBIO303	Escherichia coli	131	B2	Caregiver admission	135	ERS6235120	ERR5696726	PRJEB42795	This study
PBIO305	Escherichia coli	648	F	Caregiver discharge	131	ERS6235121	ERR5696727	PRJEB42795	This study
PBIO306	Escherichia coli	167	A	Patient discharge	131	ERS6235122	ERR5696728	PRJEB42795	This study
PBIO307	Escherichia coli	405	D	Patient discharge	145	ERS6235123	ERR5696729	PRJEB42795	This study
PBIO309	Escherichia coli	405	D	Caregiver discharge	145	ERS6235124	ERR5696730	PRJEB42795	This study
PBIO310	Escherichia coli	131	B2	Caregiver discharge	133	ERS6235125	ERR5696731	PRJEB42795	This study
PBIO312	Escherichia coli	131	B2	Caregiver admission	133	ERS6235126	ERR5696732	PRJEB42795	This study
PBIO313	Escherichia coli	1408	A	Patient discharge	133	ERS6235127	ERR5696733	PRJEB42795	This study
PBIO315	Escherichia coli	131	B2	Patient discharge	135	ERS6235128	ERR5696734	PRJEB42795	This study
PBIO316	Escherichia coli	131	B2	Patient admission	135	ERS6235129	ERR5696735	PRJEB42795	This study
PBIO319	Escherichia coli	405	D	Caregiver admission	160	ERS6235130	ERR5696736	PRJEB42795	This study
PBIO321	Escherichia coli	405	D	Patient discharge	160	ERS6235131	ERR5696737	PRJEB42795	This study
PBIO323	Escherichia coli	405	D	Patient discharge	164	ERS6235132	ERR5696738	PRJEB42795	This study
PBIO325	Escherichia coli	410	C	Patient discharge	166	ERS6235133	ERR5696739	PRJEB42795	This study
PBIO328	Escherichia coli	405	D	Caregiver admission	166	ERS6235134	ERR5696740	PRJEB42795	This study
PBIO330	Escherichia coli	131	B2	Patient admission	166	ERS6235135	ERR5696741	PRJEB42795	This study
PBIO331	Escherichia coli	224	B1	Patient discharge	171	ERS6235136	ERR5696742	PRJEB42795	This study
PBIO332	Escherichia coli	410	C	Caregiver discharge	171	ERS6235137	ERR5696820	PRJEB42795	This study
PBIO333	Escherichia coli	457	F	Caregiver admission	189	ERS6235138	ERR5696743	PRJEB42795	This study
PBIO334	Escherichia coli	457	F	Caregiver discharge	189	ERS6235139	ERR5696821	PRJEB42795	This study
PBIO340	Escherichia coli	44	A	Patient discharge	236	ERS6235140	ERR5696744	PRJEB42795	This study
PBIO341	Escherichia coli	44	A	Patient admission	236	ERS6235141	ERR5696824	PRJEB42795	This study
PBIO343	Escherichia coli	354	F	Caregiver admission	242	ERS6235142	ERR5696745	PRJEB42795	This study
PBIO345	Escherichia coli	354	F	Patient admission	242	ERS6235143	ERR5696746	PRJEB42795	This study
PBIO349	Escherichia coli	405	D	Caregiver discharge	252	ERS6235144	ERR5696747	PRJEB42795	This study
PBIO350	Escherichia coli	648	F	Patient admission	252	ERS6235145	ERR5696748	PRJEB42795	This study
PBIO351	Escherichia coli	410	C	Caregiver admission	252	ERS6235146	ERR5696749	PRJEB42795	This study
PBIO353	Escherichia coli	540	A	Caregiver discharge	265	ERS6235147	ERR5696750	PRJEB42795	This study
PBIO354	Escherichia coli	648	F	Caregiver admission	265	ERS6235148	ERR5696751	PRJEB42795	This study
PBIO355	Escherichia coli	648	F	Patient discharge	265	ERS6235149	ERR5696752	PRJEB42795	This study
PBIO364	Escherichia coli	744	A	Patient discharge	288	ERS6235150	ERR5696753	PRJEB42795	This study
PBIO365	Escherichia coli	10	A	Patient admission	288	ERS6235151	ERR5696754	PRJEB42795	This study
PBIO366	Escherichia coli	744	A	Caregiver discharge	288	ERS6235152	ERR5696755	PRJEB42795	This study
PBIO367	Escherichia coli	648	F	Caregiver admission	288	ERS6235153	ERR5696756	PRJEB42795	This study
PBIO368	Escherichia coli	648	F	Patient discharge	335	ERS6235154	ERR5696757	PRJEB42795	This study
PBIO369	Escherichia coli	69	D	Caregiver admission	335	ERS6235155	ERR5696758	PRJEB42795	This study
PBIO373	Escherichia coli	405	D	Caregiver admission	401	ERS6235156	ERR5696759	PRJEB42795	This study
PBIO374	Escherichia coli	354	F	Caregiver discharge	401	ERS6235157	ERR5696760	PRJEB42795	This study
PBIO375	Escherichia coli	448	B1	Patient admission	405	ERS6235158	ERR5696761	PRJEB42795	This study
PBIO376	Escherichia coli	448	B1	Patient discharge	405	ERS6235159	ERR5696762	PRJEB42795	This study
PBIO377	Escherichia coli	382	A	Caregiver discharge	407	ERS6235160	ERR5696763	PRJEB42795	This study
PBIO378	Escherichia coli	1284	A	Patient discharge	407	ERS6235161	ERR5696764	PRJEB42795	This study
PBIO380	Escherichia coli	382	A	Patient admission	412	ERS6235162	ERR5696765	PRJEB42795	This study
PBIO381	Escherichia coli	1284	A	Caregiver discharge	416	ERS6235163	ERR5696766	PRJEB42795	This study
PBIO382	Escherichia coli	1284	A	Caregiver admission	416	ERS6235164	ERR5696767	PRJEB42795	This study
PBIO383	Escherichia coli	156	B1	Patient admission	434	ERS6235165	ERR5696768	PRJEB42795	This study
PBIO384	Escherichia coli	1196	B1	Caregiver discharge	434	ERS6235166	ERR5696769	PRJEB42795	This study
PBIO385	Escherichia coli	3494	B1	Patient discharge	434	ERS6235167	ERR5696770	PRJEB42795	This study
PBIO386	Escherichia coli	617	A	Caregiver admission	441	ERS6235168	ERR5696771	PRJEB42795	This study
PBIO387	Escherichia coli	617	A	Patient admission	441	ERS6235169	ERR5696772	PRJEB42795	This study
PBIO388	Escherichia coli	354	F	Caregiver discharge	441	ERS6235170	ERR5696773	PRJEB42795	This study
PBIO390	Escherichia coli	1284	A	Caregiver admission	386	ERS6235171	ERR5696774	PRJEB42795	This study
PBIO391	Escherichia coli	1284	A	Caregiver discharge	386	ERS6235172	ERR5696775	PRJEB42795	This study
PBIO393	Escherichia coli	617	A	Patient admission	401	ERS6235173	ERR5696776	PRJEB42795	This study
PBIO395	Escherichia coli	354	F	Caregiver discharge	401	ERS6235174	ERR5696777	PRJEB42795	This study
PBIO396	Escherichia coli	181	A	Patient admission	405	ERS6235175	ERR5696778	PRJEB42795	This study
PBIO397	Escherichia coli	405	D	Caregiver admission	405	ERS6235176	ERR5696779	PRJEB42795	This study
PBIO398	Escherichia coli	648	F	Patient admission	407	ERS6235177	ERR5696780	PRJEB42795	This study
PBIO399	Escherichia coli	648	F	Patient discharge	407	ERS6235178	ERR5696781	PRJEB42795	This study
PBIO400	Escherichia coli	648	F	Caregiver discharge	412	ERS6235179	ERR5696782	PRJEB42795	This study
PBIO401	Escherichia coli	648	F	Caregiver admission	412	ERS6235180	ERR5696783	PRJEB42795	This study
PBIO402	Escherichia coli	405	D	Patient admission	416	ERS6235181	ERR5696784	PRJEB42795	This study
PBIO403	Escherichia coli	405	D	Patient discharge	416	ERS6235182	ERR5696785	PRJEB42795	This study
PBIO404	Escherichia coli	131	B2	Family member	434	ERS6235183	ERR5696825	PRJEB42795	This study
PBIO405	Escherichia coli	131	B2	Patient follow-up	434	ERS6235184	ERR5696786	PRJEB42795	This study
PBIO412	Escherichia coli	361	A	Neighbor	441	ERS6235185	ERR5696787	PRJEB42795	This study
PBIO440	Escherichia coli	131	B2	Neighbor	133	ERS6235186	ERR5696788	PRJEB42795	This study
PBIO446	Escherichia coli	196	B1	Family member	160	ERS6235187	ERR5696789	PRJEB42795	This study
PBIO451	Escherichia coli	38	D	Neighbor	60	ERS6235188	ERR5696790	PRJEB42795	This study
PBIO455	Escherichia coli	38	D	Family member	60	ERS6235189	ERR5696791	PRJEB42795	This study
PBIO458	Escherichia coli	38	D	Neighbor animal	60	ERS6235190	ERR5696792	PRJEB42795	This study
PBIO459	Escherichia coli	38	D	Family animal	133	ERS6235191	ERR5696793	PRJEB42795	This study
PBIO464	Escherichia coli	540	A	Family member	78	ERS6235192	ERR5696794	PRJEB42795	This study
PBIO467	Escherichia coli	38	D	Patient follow-up	60	ERS6235193	ERR5696795	PRJEB42795	This study
PBIO468	Escherichia coli	354	F	Family member	160	ERS6235194	ERR5696796	PRJEB42795	This study
PBIO470	Escherichia coli	48	A	Neighbor	160	ERS6235195	ERR5696797	PRJEB42795	This study
PBIO471	Escherichia coli	48	A	Neighbor	160	ERS6235196	ERR5696798	PRJEB42795	This study
PBIO474	Escherichia coli	457	F	Neighbor	164	ERS6235197	ERR5696799	PRJEB42795	This study
PBIO475	Escherichia coli	48	A	Patient follow-up	160	ERS6235198	ERR5696800	PRJEB42795	This study
PBIO481	Escherichia coli	540	A	Patient follow-up	78	ERS6235199	ERR5696809	PRJEB42795	This study
PBIO711	Escherichia coli	5474	B1	Housefly (kitchen)	NA	ERS4338853	ERR3938693	PRJEB36565	Heiden et al., 2020b (10.1186/s13756-020-0696-y)
PBIO1937	Escherichia coli	5474	B1	Housefly (surgery operating theatre)	NA	ERS4338859	ERR3939275	PRJEB36565	Heiden et al., 2020b (10.1186/s13756-020-0696-y)
PBIO1939	Escherichia coli	617	A	Housefly (gynecology)	NA	ERS4338861	ERR3939277	PRJEB36565	Heiden et al., 2020b (10.1186/s13756-020-0696-y)
PBIO1940	Escherichia coli	410	C	Housefly (surgery operating theatre)	NA	ERS4338862	ERR3939278	PRJEB36565	Heiden et al., 2020b (10.1186/s13756-020-0696-y)
PBIO1941	Escherichia coli	410	C	Housefly (hospital)	NA	ERS4338863	ERR3939279	PRJEB36565	Heiden et al., 2020b (10.1186/s13756-020-0696-y)
PBIO1942	Escherichia coli	156	B1	Housefly (surgery operating theatre)	NA	ERS4338864	ERR3939280	PRJEB36565	Heiden et al., 2020b (10.1186/s13756-020-0696-y)
PBIO1943	Escherichia coli	5474	B1	Housefly (surgery operating theatre)	NA	ERS4338865	ERR3939281	PRJEB36565	Heiden et al., 2020b (10.1186/s13756-020-0696-y)
PBIO1944	Escherichia coli	131	B2	Housefly (kitchen)	NA	ERS4338866	ERR3939282	PRJEB36565	Heiden et al., 2020b (10.1186/s13756-020-0696-y)
PBIO1945	Escherichia coli	354	F	Housefly (pediatrics)	NA	ERS4338867	ERR3939283	PRJEB36565	Heiden et al., 2020b (10.1186/s13756-020-0696-y)
PBIO1946	Escherichia coli	224	B1	Housefly (laboratory)	NA	ERS4338868	ERR3939284	PRJEB36565	Heiden et al., 2020b (10.1186/s13756-020-0696-y)
PBIO1947	Escherichia coli	167	A	Housefly (hospital)	NA	ERS4338869	ERR3939285	PRJEB36565	Heiden et al., 2020b (10.1186/s13756-020-0696-y)
PBIO1948	Escherichia coli	5474	B1	Housefly (surgery operating theatre)	NA	ERS4338870	ERR3939286	PRJEB36565	Heiden et al., 2020b (10.1186/s13756-020-0696-y)
PBIO1949	Escherichia coli	5474	B1	Housefly (surgery operating theatre)	NA	ERS4338871	ERR3939287	PRJEB36565	Heiden et al., 2020b (10.1186/s13756-020-0696-y)
