# Supplementary material for: Circulation of Extended-Spectrum Beta-Lactamase-Producing Escherichia coli of Pandemic Sequence Types 131, 648, and 410 Among Hospitalized Patients, Caregivers, and the Community in Rwanda
Source: Front Microbiol. 2021 May 14;12:662575. doi: 10.3389/fmicb.2021.662575 (PMC8160302; doi:10.3389/fmicb.2021.662575)
Supplement: Supplementary file 3 [file Table_2.XLSX]

## Sheet: Supplementary Table 2
Supplementary Table 2: Sequencing read statistics (pre/post-trimming). min.: minimum; max.: maximum; avg.: average; bp: base pair(s).
Strain	Raw total reads	Raw read pairs	Raw min. read length [bp]	Raw max. read length [bp]	Raw avg. read length [bp]	Trimmed total reads	Trimmed read pairs	Trimmed min. read length [bp]	Trimmed max. read length [bp]	Trimmed avg. read length [bp]
PBIO241	4218084	2109042	150	150	150	3972826	1986413	32	150	149.61
PBIO242	1270436	635218	150	150	150	1120136	560068	33	150	149.38
PBIO243	1297162	648581	150	150	150	1232356	616178	32	150	149.4
PBIO245	4320686	2160343	150	150	150	4087844	2043922	32	150	149.61
PBIO246	4944828	2472414	150	150	150	4682276	2341138	32	150	149.6
PBIO247	3966792	1983396	150	150	150	3741330	1870665	32	150	149.33
PBIO248	3364264	1682132	150	150	150	3206824	1603412	32	150	149.22
PBIO251	2644070	1322035	150	150	150	2493020	1246510	32	150	149.3
PBIO252	2770686	1385343	150	150	150	2609328	1304664	32	150	149.2
PBIO253	3702966	1851483	150	150	150	3472580	1736290	32	150	149.56
PBIO255	2167806	1083903	150	150	150	2026666	1013333	33	150	149.5
PBIO256	2217208	1108604	150	150	150	2055842	1027921	32	150	149.37
PBIO257	3137852	1568926	150	150	150	2916588	1458294	32	150	149.42
PBIO258	3274016	1637008	150	150	150	3118906	1559453	32	150	149.61
PBIO260	3198318	1599159	150	150	150	3003088	1501544	32	150	149.12
PBIO261	6277468	3138734	150	150	150	5902786	2951393	32	150	149.19
PBIO269	3083592	1541796	150	150	150	2897398	1448699	32	150	148.92
PBIO270	1271138	635569	150	150	150	1188970	594485	32	150	147.7
PBIO272	4005870	2002935	150	150	150	3783428	1891714	32	150	149.15
PBIO273	4916818	2458409	150	150	150	4632158	2316079	32	150	149.06
PBIO274	2298396	1149198	150	150	150	2170760	1085380	32	150	149.09
PBIO275	2618566	1309283	150	150	150	2451636	1225818	32	150	149.24
PBIO276	1737504	868752	150	150	150	1635644	817822	32	150	148.31
PBIO277	1270030	635015	150	150	150	1185584	592792	32	150	148.08
PBIO283	1554252	777126	150	150	150	1484436	742218	32	150	149.21
PBIO285	3108762	1554381	150	150	150	2957680	1478840	32	150	149.61
PBIO286	2880188	1440094	150	150	150	2681512	1340756	32	150	149.51
PBIO287	3863530	1931765	150	150	150	3694982	1847491	32	150	149.5
PBIO288	2108950	1054475	150	150	150	2002124	1001062	32	150	149.55
PBIO289	3847308	1923654	150	150	150	3652548	1826274	32	150	149.6
PBIO290	4216966	2108483	150	150	150	4007756	2003878	32	150	149.61
PBIO293	2510154	1255077	150	150	150	2381774	1190887	32	150	149.5
PBIO294	2587110	1293555	150	150	150	2464106	1232053	32	150	149.51
PBIO295	3810510	1905255	150	150	150	3635108	1817554	32	150	149.59
PBIO296	2993582	1496791	150	150	150	2808596	1404298	32	150	149.21
PBIO297	2403966	1201983	150	150	150	2290044	1145022	32	150	149.22
PBIO298	1507250	753625	150	150	150	1403560	701780	33	150	149.17
PBIO299	1109966	554983	150	150	150	1025406	512703	32	150	149.55
PBIO301	3344974	1672487	150	150	150	3151846	1575923	32	150	149.02
PBIO302	2990346	1495173	150	150	150	2837752	1418876	32	150	149.1
PBIO303	2642440	1321220	150	150	150	2517112	1258556	32	150	149.46
PBIO305	3384810	1692405	150	150	150	3213522	1606761	32	150	149.1
PBIO306	2617196	1308598	150	150	150	2477694	1238847	32	150	149.06
PBIO307	2612208	1306104	150	150	150	2486988	1243494	32	150	149.17
PBIO309	2355776	1177888	150	150	150	2231410	1115705	32	150	149.21
PBIO310	2758866	1379433	150	150	150	2583912	1291956	32	150	149.47
PBIO312	2445878	1222939	150	150	150	2306592	1153296	33	150	149.45
PBIO313	2598370	1299185	150	150	150	2464608	1232304	32	150	149.5
PBIO315	3274954	1637477	150	150	150	3119230	1559615	32	150	149.61
PBIO316	1512024	756012	150	150	150	1426008	713004	32	150	149.48
PBIO319	4089328	2044664	150	150	150	3871132	1935566	32	150	149.01
PBIO321	2308250	1154125	150	150	150	2183512	1091756	32	150	149.08
PBIO323	2546418	1273209	150	150	150	2416690	1208345	32	150	149.16
PBIO325	2070486	1035243	150	150	150	1953746	976873	32	150	148.96
PBIO328	1495092	747546	150	150	150	1410026	705013	32	150	149.27
PBIO330	2200416	1100208	150	150	150	2056500	1028250	32	150	149.23
PBIO331	1418770	709385	150	150	150	1342612	671306	32	150	149.06
PBIO332	1814902	907451	150	150	150	1705154	852577	32	150	149
PBIO333	2751780	1375890	150	150	150	2623854	1311927	32	150	149.57
PBIO334	1015638	507819	150	150	150	965978	482989	35	150	149.47
PBIO340	1681588	840794	150	150	150	1556432	778216	33	150	149.58
PBIO341	1403136	701568	150	150	150	1343774	671887	32	150	149.6
PBIO343	1656440	828220	150	150	150	1571432	785716	32	150	149.06
PBIO345	2824140	1412070	150	150	150	2672552	1336276	32	150	149.14
PBIO349	5319232	2659616	150	150	150	5000784	2500392	32	150	149.1
PBIO350	3849488	1924744	150	150	150	3624968	1812484	32	150	149.23
PBIO351	3819802	1909901	150	150	150	3597340	1798670	32	150	149.18
PBIO353	2878986	1439493	150	150	150	2704672	1352336	32	150	149.06
PBIO354	2733860	1366930	150	150	150	2584996	1292498	32	150	149.23
PBIO355	2526392	1263196	150	150	150	2402886	1201443	32	150	149.25
PBIO364	3484600	1742300	150	150	150	3263610	1631805	32	150	149.25
PBIO365	2201414	1100707	150	150	150	2075400	1037700	32	150	149.11
PBIO366	2626344	1313172	150	150	150	2464880	1232440	33	150	149.2
PBIO367	2806772	1403386	150	150	150	2637112	1318556	32	150	149.23
PBIO368	3286094	1643047	150	150	150	3066952	1533476	32	150	149.19
PBIO369	1447214	723607	150	150	150	1381182	690591	32	150	149.09
PBIO373	3921148	1960574	150	150	150	3691104	1845552	32	150	149.07
PBIO374	5749748	2874874	150	150	150	5361530	2680765	32	150	149.19
PBIO375	5615068	2807534	150	150	150	5328822	2664411	32	150	149.6
PBIO376	2990800	1495400	150	150	150	2848302	1424151	32	150	149.63
PBIO377	1435482	717741	150	150	150	1350320	675160	33	150	149.64
PBIO378	5279770	2639885	150	150	150	5012328	2506164	32	150	149.59
PBIO380	5982488	2991244	150	150	150	5689704	2844852	32	150	149.62
PBIO381	3835322	1917661	150	150	150	3623674	1811837	32	150	149.59
PBIO382	3847698	1923849	150	150	150	3665606	1832803	32	150	149.61
PBIO383	1425356	712678	150	150	150	1313110	656555	32	150	149.11
PBIO384	3352610	1676305	150	150	150	3180554	1590277	32	150	149.24
PBIO385	4019050	2009525	150	150	150	3803184	1901592	32	150	149.17
PBIO386	4023146	2011573	150	150	150	3775018	1887509	32	150	149.21
PBIO387	2177416	1088708	150	150	150	2048262	1024131	32	150	149.23
PBIO388	7759826	3879913	150	150	150	7320744	3660372	32	150	149.15
PBIO390	2160502	1080251	150	150	150	2042636	1021318	32	150	149.55
PBIO391	1767534	883767	150	150	150	1682586	841293	32	150	149.51
PBIO393	2635780	1317890	150	150	150	2503568	1251784	32	150	149.14
PBIO395	4157542	2078771	150	150	150	3960768	1980384	32	150	149.27
PBIO396	4471784	2235892	150	150	150	4249026	2124513	32	150	149.6
PBIO397	2859518	1429759	150	150	150	2686692	1343346	32	150	149.6
PBIO398	3582534	1791267	150	150	150	3409274	1704637	32	150	149.61
PBIO399	3521102	1760551	150	150	150	3321006	1660503	32	150	149.57
PBIO400	2513272	1256636	150	150	150	2390292	1195146	32	150	149.62
PBIO401	2489408	1244704	150	150	150	2345310	1172655	32	150	149.61
PBIO402	5153778	2576889	150	150	150	4863006	2431503	32	150	149.56
PBIO403	7077684	3538842	150	150	150	6699608	3349804	32	150	149.58
PBIO404	2718066	1359033	150	150	150	2538240	1269120	32	150	149.26
PBIO405	3730244	1865122	150	150	150	3491550	1745775	32	150	149.23
PBIO412	6237784	3118892	150	150	150	5884258	2942129	32	150	149.28
PBIO440	4442380	2221190	150	150	150	4197922	2098961	32	150	149.61
PBIO446	3882184	1941092	150	150	150	3662544	1831272	32	150	149.25
PBIO451	6467686	3233843	150	150	150	6111122	3055561	32	150	149.28
PBIO455	4984304	2492152	150	150	150	4731114	2365557	32	150	149.14
PBIO458	5233348	2616674	150	150	150	4960552	2480276	32	150	149.12
PBIO459	2704662	1352331	150	150	150	2586790	1293395	32	150	149.6
PBIO464	5526164	2763082	150	150	150	5226572	2613286	32	150	149.17
PBIO467	4481200	2240600	150	150	150	4226298	2113149	32	150	149.29
PBIO468	2631900	1315950	150	150	150	2499982	1249991	32	150	149.24
PBIO470	1806064	903032	150	150	150	1678858	839429	32	150	149.27
PBIO471	2857332	1428666	150	150	150	2722302	1361151	32	150	149.23
PBIO474	4139098	2069549	150	150	150	3928056	1964028	32	150	149.15
PBIO475	2391896	1195948	150	150	150	2259548	1129774	32	150	149.16
PBIO481	4344596	2172298	150	150	150	4101284	2050642	32	150	149.28
