# Supplementary material for: Circulation of Extended-Spectrum Beta-Lactamase-Producing Escherichia coli of Pandemic Sequence Types 131, 648, and 410 Among Hospitalized Patients, Caregivers, and the Community in Rwanda
Source: Front Microbiol. 2021 May 14;12:662575. doi: 10.3389/fmicb.2021.662575 (PMC8160302; doi:10.3389/fmicb.2021.662575)
Supplement: Supplementary file 4 [file Table_3.XLSX]

## Sheet: Supplementary Table 3
Supplementary Table 3: SNP statistics. * Heterozygous/poor quality sites or sites with zero/low coverage in at least one sample. bp: base pair(s).
Sequence type	131	354	405	410	648
Reference	PBIO440	PBIO388	PBIO397	PBIO289	PBIO368
Reference alignment length [bp]	5145628	5127029	5311026	4837016	5291891
∟ Non-core sites*	940640	514753	860107	616224	592220
∟ Core sites	4204988	4612276	4450919	4220792	4699671
∟ Core invariant sites	4203561	4612256	4445372	4217698	4695972
∟ Core SNP sites	1427	20	5547	3094	3699
∟ Recombination-filtered core SNP sites (Gubbins)	1219	0	5370	2940	3564
∟ Final core SNP sites	208	20	177	154	135
